# Supplementary material for: Two new species of the genus Betacixius Matsumura, 1914 from China (Hemiptera, Fulgoromorpha, Cixiidae)
Source: Zookeys. 2020 Aug 6;956:1–18. doi: 10.3897/zookeys.956.50195 (PMC7426277; doi:10.3897/zookeys.956.50195)
Supplement: XML Treatment for Betacixius [file zookeys.956.50195-treatment1.xml]

<!DOCTYPE tp:taxon-treatment
  PUBLIC "-//TaxonX//DTD Taxonomic Treatment Publishing DTD v0 20100105//EN" "tax-treatment-NSO.dtd">
<tp:taxon-treatment xmlns:tp="http://www.plazi.org/taxpub"><tp:treatment-meta><kwd-group><label>Taxon classification</label><kwd><named-content xmlns:xlink="http://www.w3.org/1999/xlink" content-type="kingdom">Animalia</named-content></kwd><kwd><named-content xmlns:xlink="http://www.w3.org/1999/xlink" content-type="order">Hemiptera</named-content></kwd><kwd><named-content xmlns:xlink="http://www.w3.org/1999/xlink" content-type="family">Cixiidae</named-content></kwd></kwd-group><mixed-citation publication-type="journal"><person-group><name><surname>Zhi</surname><given-names>Yan</given-names></name><name><surname>Zhang</surname><given-names>Chang-Hua</given-names></name><name><surname>Yang</surname><given-names>Lin</given-names></name><name><surname>Chen</surname><given-names>Xiang-Sheng</given-names></name></person-group><article-title>Two new species of the genus <italic><tp:taxon-name><tp:taxon-name-part taxon-name-part-type="genus" reg="Betacixius">Betacixius</tp:taxon-name-part></tp:taxon-name></italic> Matsumura, 1914 from China (<tp:taxon-name><tp:taxon-name-part taxon-name-part-type="order">Hemiptera</tp:taxon-name-part></tp:taxon-name>, <tp:taxon-name><tp:taxon-name-part taxon-name-part-type="infraorder">Fulgoromorpha</tp:taxon-name-part></tp:taxon-name>, <tp:taxon-name><tp:taxon-name-part taxon-name-part-type="family">Cixiidae</tp:taxon-name-part></tp:taxon-name>)</article-title><source>Zookeys</source><day>06</day><month>8</month><year>2020</year><volume>956</volume><fpage>1</fpage><lpage>18</lpage><pub-id pub-id-type="doi">10.3897/zookeys.956.50195</pub-id></mixed-citation></tp:treatment-meta><tp:nomenclature><tp:taxon-name><object-id xmlns:xlink="http://www.w3.org/1999/xlink" content-type="arpha" xlink:type="simple">68D17DBD-2D60-5455-999D-CCA32662E2A3</object-id>
            <tp:taxon-name-part taxon-name-part-type="genus" reg="Betacixius">Betacixius</tp:taxon-name-part>
          </tp:taxon-name><tp:taxon-authority>Matsumura, 1914</tp:taxon-authority><tp:nomenclature-citation-list><tp:nomenclature-citation><tp:taxon-name>
                <tp:taxon-name-part taxon-name-part-type="genus" reg="Betacixius">Betacixius</tp:taxon-name-part>
              </tp:taxon-name><comment>Matsumura, 1914: 412; <xref ref-type="bibr" rid="B10">Tsaur et al. 1991</xref>: 27; <xref ref-type="bibr" rid="B11">Zhang and Chen 2011</xref>.</comment></tp:nomenclature-citation></tp:nomenclature-citation-list></tp:nomenclature><tp:treatment-sec sec-type="type species" id="SECID0EEGAC"><title>Type species.</title><p><italic><tp:taxon-name><tp:taxon-name-part taxon-name-part-type="genus" reg="Betacixius">Betacixius</tp:taxon-name-part> <tp:taxon-name-part taxon-name-part-type="species" reg="ocellatus">ocellatus</tp:taxon-name-part></tp:taxon-name></italic> Matsumura, 1914, by original designation.</p></tp:treatment-sec><tp:treatment-sec sec-type="diagnosis" id="SECID0EVGAC"><title>Diagnosis.</title><p>See <xref ref-type="bibr" rid="B11">Zhang and Chen (2011</xref>: 48).</p></tp:treatment-sec><tp:treatment-sec sec-type="distribution" id="SECID0E6GAC"><title>Distribution.</title><p>China, Japan, Vietnam.</p></tp:treatment-sec><ref-list><ref id="B10"><mixed-citation xmlns:xlink="http://www.w3.org/1999/xlink" xlink:type="simple"><person-group><name name-style="western"><surname>Tsaur</surname><given-names>SC</given-names></name><name name-style="western"><surname>Hsu</surname><given-names>TC</given-names></name><name name-style="western"><surname>Stalle</surname><given-names>JV</given-names></name></person-group> (<year>1991</year>) <article-title><tp:taxon-name><tp:taxon-name-part taxon-name-part-type="family">Cixiidae</tp:taxon-name-part></tp:taxon-name> of Taiwan, Part V. <tp:taxon-name><tp:taxon-name-part taxon-name-part-type="tribe">Cixiini</tp:taxon-name-part></tp:taxon-name> except <italic><tp:taxon-name><tp:taxon-name-part taxon-name-part-type="genus">Cixius</tp:taxon-name-part></tp:taxon-name></italic>.</article-title><source>Journal of Taiwan Museum</source><volume>44</volume>: <fpage>1</fpage>–<lpage>78</lpage>.</mixed-citation></ref><ref id="B11"><mixed-citation xmlns:xlink="http://www.w3.org/1999/xlink" xlink:type="simple"><person-group><name name-style="western"><surname>Zhang</surname><given-names>P</given-names></name><name name-style="western"><surname>Chen</surname><given-names>XS</given-names></name></person-group> (<year>2011</year>) <article-title>A checklist and key to species of the genus <italic><tp:taxon-name><tp:taxon-name-part taxon-name-part-type="genus">Betacixius</tp:taxon-name-part></tp:taxon-name></italic> Matsumura (<tp:taxon-name><tp:taxon-name-part taxon-name-part-type="order">Hemiptera</tp:taxon-name-part></tp:taxon-name>: <tp:taxon-name><tp:taxon-name-part taxon-name-part-type="infraorder">Fulgoromorpha</tp:taxon-name-part></tp:taxon-name>: <tp:taxon-name><tp:taxon-name-part taxon-name-part-type="family">Cixiidae</tp:taxon-name-part></tp:taxon-name>) with descriptions of two new species from Guizhou province, China.</article-title><source>Florida Entomologist</source><volume>94</volume>(<issue>1</issue>): <fpage>48</fpage>–<lpage>56</lpage>. <ext-link xlink:type="simple" ext-link-type="doi" xlink:href="10.1653/024.094.0107">https://doi.org/10.1653/024.094.0107</ext-link></mixed-citation></ref></ref-list></tp:taxon-treatment>
