# Supplementary material for: Two new species of the genus Betacixius Matsumura, 1914 from China (Hemiptera, Fulgoromorpha, Cixiidae)
Source: Zookeys. 2020 Aug 6;956:1–18. doi: 10.3897/zookeys.956.50195 (PMC7426277; doi:10.3897/zookeys.956.50195)
Supplement: XML Treatment for Betacixius bispinus [file zookeys.956.50195-treatment2.xml]

<!DOCTYPE tp:taxon-treatment
  PUBLIC "-//TaxonX//DTD Taxonomic Treatment Publishing DTD v0 20100105//EN" "tax-treatment-NSO.dtd">
<tp:taxon-treatment xmlns:tp="http://www.plazi.org/taxpub"><tp:treatment-meta><kwd-group><label>Taxon classification</label><kwd><named-content xmlns:xlink="http://www.w3.org/1999/xlink" content-type="kingdom">Animalia</named-content></kwd><kwd><named-content xmlns:xlink="http://www.w3.org/1999/xlink" content-type="order">Hemiptera</named-content></kwd><kwd><named-content xmlns:xlink="http://www.w3.org/1999/xlink" content-type="family">Cixiidae</named-content></kwd></kwd-group><mixed-citation publication-type="journal"><person-group><name><surname>Zhi</surname><given-names>Yan</given-names></name><name><surname>Zhang</surname><given-names>Chang-Hua</given-names></name><name><surname>Yang</surname><given-names>Lin</given-names></name><name><surname>Chen</surname><given-names>Xiang-Sheng</given-names></name></person-group><article-title>Two new species of the genus <italic><tp:taxon-name><tp:taxon-name-part taxon-name-part-type="genus" reg="Betacixius">Betacixius</tp:taxon-name-part></tp:taxon-name></italic> Matsumura, 1914 from China (<tp:taxon-name><tp:taxon-name-part taxon-name-part-type="order">Hemiptera</tp:taxon-name-part></tp:taxon-name>, <tp:taxon-name><tp:taxon-name-part taxon-name-part-type="infraorder">Fulgoromorpha</tp:taxon-name-part></tp:taxon-name>, <tp:taxon-name><tp:taxon-name-part taxon-name-part-type="family">Cixiidae</tp:taxon-name-part></tp:taxon-name>)</article-title><source>Zookeys</source><day>06</day><month>8</month><year>2020</year><volume>956</volume><fpage>1</fpage><lpage>18</lpage><pub-id pub-id-type="doi">10.3897/zookeys.956.50195</pub-id></mixed-citation></tp:treatment-meta><tp:nomenclature><tp:taxon-name><object-id xmlns:xlink="http://www.w3.org/1999/xlink" content-type="arpha" xlink:type="simple">C7A948EB-9D60-5F97-9306-127BD2F38468</object-id>
            <tp:taxon-name-part taxon-name-part-type="genus" reg="Betacixius">Betacixius</tp:taxon-name-part>
            <tp:taxon-name-part taxon-name-part-type="species" reg="bispinus">bispinus</tp:taxon-name-part>
          </tp:taxon-name><tp:taxon-authority>Zhang &amp; Chen, 2011</tp:taxon-authority><xref ref-type="fig" rid="F1">Figure 1A–I</xref><tp:nomenclature-citation-list><tp:nomenclature-citation><tp:taxon-name>
                <tp:taxon-name-part taxon-name-part-type="genus" reg="Betacixius">Betacixius</tp:taxon-name-part> <tp:taxon-name-part taxon-name-part-type="species" reg="bispinus">bispinus</tp:taxon-name-part></tp:taxon-name><comment>Zhang &amp; Chen, 2011: 53, figs 1–13, 24.</comment></tp:nomenclature-citation></tp:nomenclature-citation-list></tp:nomenclature><tp:treatment-sec sec-type="material" id="SECID0ENYAE"><title>Material examined.</title><p><bold>China</bold>: 1♂, Guizhou Province, Yanhe County, Mayanghe National Natural Reserve (600 m) (<named-content xmlns:xlink="http://www.w3.org/1999/xlink" content-type="dwc:verbatimCoordinates" xlink:type="simple"><named-content content-type="geo-json" specific-use="{&#34;type&#34;:&#34;Point&#34;,&#34;coordinates&#34;:[108.316667,28.666667]}" id="NCID0EYYAE" xlink:type="simple">28°40'N, 108°19'E</named-content></named-content>), 5–12 June 2007, Xiang-Sheng Chen (holotype); 1♂ 7♀♀, Guizhou Province, Yanhe County, Mayanghe National Natural Reserve (600 m), 5–12 June 2007, Xiang-Sheng Chen (paratypes); 1♂ 1♀, Guizhou Province, Tongren City, Fanjingshan National Natural Reserve (500–1800 m) (<named-content xmlns:xlink="http://www.w3.org/1999/xlink" content-type="dwc:verbatimCoordinates" xlink:type="simple"><named-content content-type="geo-json" specific-use="{&#34;type&#34;:&#34;Point&#34;,&#34;coordinates&#34;:[108.633333,27.900000]}" id="NCID0EAZAE" xlink:type="simple">27°54'N, 108°38'E</named-content></named-content>), 1–3 June 2002, Xiang-Sheng Chen; 2♂♂ 1♀, Guizhou Province, Daozhen County, Sanqiao Town (<named-content xmlns:xlink="http://www.w3.org/1999/xlink" content-type="dwc:verbatimCoordinates" xlink:type="simple"><named-content content-type="geo-json" specific-use="{&#34;type&#34;:&#34;Point&#34;,&#34;coordinates&#34;:[107.500000,29.050000]}" id="NCID0EIZAE" xlink:type="simple">29°3'N, 107°30'E</named-content></named-content>), 24 May 2002, Xiang-Sheng Chen; 1♂, Guizhou Province, Chishui City, Shizhangdong Waterfall (<named-content xmlns:xlink="http://www.w3.org/1999/xlink" content-type="dwc:verbatimCoordinates" xlink:type="simple"><named-content content-type="geo-json" specific-use="{&#34;type&#34;:&#34;Point&#34;,&#34;coordinates&#34;:[105.716667,28.366667]}" id="NCID0EQZAE" xlink:type="simple">28°22'N, 105°43'E</named-content></named-content>), 30 May 2006, Zai-Hua Yang; 27♂♂ 25♀♀, Guizhou Province, Suiyang County, Kuankuoshui National Natural Reserve (<named-content xmlns:xlink="http://www.w3.org/1999/xlink" content-type="dwc:verbatimCoordinates" xlink:type="simple"><named-content content-type="geo-json" specific-use="{&#34;type&#34;:&#34;Point&#34;,&#34;coordinates&#34;:[107.200000,28.233333]}" id="NCID0EYZAE" xlink:type="simple">28°14'N, 107°12'E</named-content></named-content>), 8–9 June 2010, Pei Zhang, Bin Zhang, Yu-Jian Li, Ji-Chun Xing; 2♂♂ 1♀, Guizhou Province, Huishui County, Duanshan Town, Guangrong Village (<named-content xmlns:xlink="http://www.w3.org/1999/xlink" content-type="dwc:verbatimCoordinates" xlink:type="simple"><named-content content-type="geo-json" specific-use="{&#34;type&#34;:&#34;Point&#34;,&#34;coordinates&#34;:[106.616667,25.833333]}" id="NCID0EA1AE" xlink:type="simple">25°50'N, 106°37'E</named-content></named-content>), 9 May 2013, Jian-Kun Long, Zai-Hua Yang; 1♂ 1♀, Sichuan Province, Nanchong City, Dayou Township (<named-content xmlns:xlink="http://www.w3.org/1999/xlink" content-type="dwc:verbatimCoordinates" xlink:type="simple"><named-content content-type="geo-json" specific-use="{&#34;type&#34;:&#34;Point&#34;,&#34;coordinates&#34;:[106.683333,30.800000]}" id="NCID0EI1AE" xlink:type="simple">30°48'N, 106°41'E</named-content></named-content>), 9–10 May 2008, Zheng-Guang Zhang, Zai-Hua Yang; 2♂♂ 2♀♀, Yunnan Province, Longling County (<named-content xmlns:xlink="http://www.w3.org/1999/xlink" content-type="dwc:verbatimCoordinates" xlink:type="simple"><named-content content-type="geo-json" specific-use="{&#34;type&#34;:&#34;Point&#34;,&#34;coordinates&#34;:[98.683333,24.583333]}" id="NCID0EQ1AE" xlink:type="simple">24°35'N, 98°41'E</named-content></named-content>), 23 May 2016, Meng-Shu Dong; 4♂♂ 3♀♀, Yunnan Province, Maguan County, Gulinqing Township (<named-content xmlns:xlink="http://www.w3.org/1999/xlink" content-type="dwc:verbatimCoordinates" xlink:type="simple"><named-content content-type="geo-json" specific-use="{&#34;type&#34;:&#34;Point&#34;,&#34;coordinates&#34;:[103.950000,22.800000]}" id="NCID0EY1AE" xlink:type="simple">22°48'N, 103°57'E</named-content></named-content>), 30–31 May 2016, Liang-Jing Yang, Qiang Luo, Ying-Jian Wang.</p></tp:treatment-sec><tp:treatment-sec sec-type="description" id="SECID0E41AE"><title>Supplementary description.</title><p>Female genitalia. Tergite IX (Fig. <xref ref-type="fig" rid="F1">1A, B, D</xref>) moderately sclerotized, with a large nearly dumbbell-shaped wax plate. Anal segment (Fig. <xref ref-type="fig" rid="F1">1C</xref>) rectangular, widening to apex, 1.1 times wider than long in dorsal view, anal style strap-like. Gonapophysis VIII (Fig. <xref ref-type="fig" rid="F1">1E</xref>) elongate, and slightly curved upwards. Gonapophysis IX (Fig. <xref ref-type="fig" rid="F1">1F</xref>) with two middle teeth, distance ratio between distal middle tooth to apex and length of denticulate portion is 2.2. Gonoplac (Fig. <xref ref-type="fig" rid="F1">1G</xref>) rod-like, 3.5 times longer than wide in lateral view. Posterior vagina pattern as shown in Figure <xref ref-type="fig" rid="F1">1H, I</xref>.</p><fig id="F1" position="float" orientation="portrait"><object-id xmlns:xlink="http://www.w3.org/1999/xlink" content-type="doi" xlink:type="simple">10.3897/zookeys.956.50195.figure1</object-id><object-id xmlns:xlink="http://www.w3.org/1999/xlink" content-type="arpha" xlink:type="simple">E3D75630-BB38-5986-889D-0E7E91BEABB7</object-id><label>Figure 1.</label><caption><p><italic><tp:taxon-name><tp:taxon-name-part taxon-name-part-type="genus" reg="Betacixius">Betacixius</tp:taxon-name-part> <tp:taxon-name-part taxon-name-part-type="species" reg="bispinus">bispinus</tp:taxon-name-part></tp:taxon-name></italic> Zhang &amp; Chen, 2011, female <bold>A</bold> genitalia, lateral view <bold>B</bold> genitalia, ventral view <bold>C</bold> anal segment, dorsal view <bold>D</bold> tergite IX, caudal view <bold>E</bold> gonapophysis VIII and gonocoxa VIII, ventral view <bold>F</bold> gonapophysis IX, lateral view <bold>G</bold> gonoplac, inner lateral view <bold>H</bold> posterior vagina, ventral view <bold>I</bold> posterior vagina, dorsal view. Scale bars: 0.5 mm.</p></caption><graphic xmlns:xlink="http://www.w3.org/1999/xlink" xlink:href="zookeys-956-001-g001.jpg" position="float" orientation="portrait" xlink:type="simple" id="oo_439746.jpg"><uri content-type="original_file" xlink:type="simple">https://binary.pensoft.net/fig/439746</uri></graphic></fig></tp:treatment-sec><tp:treatment-sec sec-type="distribution" id="SECID0EF4AE"><title>Distribution.</title><p>China (Guizhou, Sichuan, Yunnan).</p></tp:treatment-sec><tp:treatment-sec sec-type="notes" id="SECID0EK4AE"><title>Note.</title><p>The female genitalia of this species are described and illustrated for the first time.</p></tp:treatment-sec></tp:taxon-treatment>
