# Supplementary material for: Two new species of the genus Betacixius Matsumura, 1914 from China (Hemiptera, Fulgoromorpha, Cixiidae)
Source: Zookeys. 2020 Aug 6;956:1–18. doi: 10.3897/zookeys.956.50195 (PMC7426277; doi:10.3897/zookeys.956.50195)
Supplement: XML Treatment for Betacixius flagellihamus [file zookeys.956.50195-treatment3.xml]

<!DOCTYPE tp:taxon-treatment
  PUBLIC "-//TaxonX//DTD Taxonomic Treatment Publishing DTD v0 20100105//EN" "tax-treatment-NSO.dtd">
<tp:taxon-treatment xmlns:tp="http://www.plazi.org/taxpub"><tp:treatment-meta><kwd-group><label>Taxon classification</label><kwd><named-content xmlns:xlink="http://www.w3.org/1999/xlink" content-type="kingdom">Animalia</named-content></kwd><kwd><named-content xmlns:xlink="http://www.w3.org/1999/xlink" content-type="order">Hemiptera</named-content></kwd><kwd><named-content xmlns:xlink="http://www.w3.org/1999/xlink" content-type="family">Cixiidae</named-content></kwd></kwd-group><mixed-citation publication-type="journal"><person-group><name><surname>Zhi</surname><given-names>Yan</given-names></name><name><surname>Zhang</surname><given-names>Chang-Hua</given-names></name><name><surname>Yang</surname><given-names>Lin</given-names></name><name><surname>Chen</surname><given-names>Xiang-Sheng</given-names></name></person-group><article-title>Two new species of the genus <italic><tp:taxon-name><tp:taxon-name-part taxon-name-part-type="genus" reg="Betacixius">Betacixius</tp:taxon-name-part></tp:taxon-name></italic> Matsumura, 1914 from China (<tp:taxon-name><tp:taxon-name-part taxon-name-part-type="order">Hemiptera</tp:taxon-name-part></tp:taxon-name>, <tp:taxon-name><tp:taxon-name-part taxon-name-part-type="infraorder">Fulgoromorpha</tp:taxon-name-part></tp:taxon-name>, <tp:taxon-name><tp:taxon-name-part taxon-name-part-type="family">Cixiidae</tp:taxon-name-part></tp:taxon-name>)</article-title><source>Zookeys</source><day>06</day><month>8</month><year>2020</year><volume>956</volume><fpage>1</fpage><lpage>18</lpage><pub-id pub-id-type="doi">10.3897/zookeys.956.50195</pub-id></mixed-citation></tp:treatment-meta><tp:nomenclature><tp:taxon-name><object-id xmlns:xlink="http://www.w3.org/1999/xlink" content-type="arpha" xlink:type="simple">22DE5F3B-9328-570D-AB1A-9D9484EB1111</object-id>
            <tp:taxon-name-part taxon-name-part-type="genus" reg="Betacixius">Betacixius</tp:taxon-name-part>
            <tp:taxon-name-part taxon-name-part-type="species" reg="flagellihamus">flagellihamus</tp:taxon-name-part>
          </tp:taxon-name><tp:taxon-authority>Zhang &amp; Chen, 2011</tp:taxon-authority><xref ref-type="fig" rid="F2">Figure 2A–I</xref><tp:nomenclature-citation-list><tp:nomenclature-citation><tp:taxon-name>
                <tp:taxon-name-part taxon-name-part-type="genus" reg="Betacixius">Betacixius</tp:taxon-name-part> <tp:taxon-name-part taxon-name-part-type="species" reg="flagellihamus">flagellihamus</tp:taxon-name-part></tp:taxon-name><comment>Zhang &amp; Chen, 2011: 54, figs 14–23, 25.</comment></tp:nomenclature-citation></tp:nomenclature-citation-list></tp:nomenclature><tp:treatment-sec sec-type="material" id="SECID0EE6AE"><title>Material examined.</title><p><bold>China</bold>: 1♂, Guizhou Province, Leishan County, Leigongshan National Natural Reserve (<named-content xmlns:xlink="http://www.w3.org/1999/xlink" content-type="dwc:verbatimCoordinates" xlink:type="simple"><named-content content-type="geo-json" specific-use="{&#34;type&#34;:&#34;Point&#34;,&#34;coordinates&#34;:[108.283333,26.516667]}" id="NCID0EP6AE" xlink:type="simple">26°31'N, 108°17'E</named-content></named-content>), 13 May 1985, Zi-Zhong Li (holotype); 7♂♂ 9♀♀, Guizhou Province, Leishan County, Leigongshan National Natural Reserve, 13 May 1985, Zi-Zhong Li (paratypes); 2♂♂, Guizhou Province, Guiyang City, June 1983, Students of Grade 79, Major Plant Protection (paratypes); 1♂ 2♀♀, Guizhou Province, Guiyang City, Forest Park (1000 m) (<named-content xmlns:xlink="http://www.w3.org/1999/xlink" content-type="dwc:verbatimCoordinates" xlink:type="simple"><named-content content-type="geo-json" specific-use="{&#34;type&#34;:&#34;Point&#34;,&#34;coordinates&#34;:[106.750000,26.533333]}" id="NCID0EX6AE" xlink:type="simple">26°32'N, 106°45'E</named-content></named-content>), 20 May 2007, Xiang-Sheng Chen (paratypes); 1♂ 1♀, Guizhou Province, Guiyang City, Forest Park, 14–17 May 1984, collector unknown; 2♂♂ 1♀, Guizhou Province, Duyun City, Gantang Town, Tuanzhai Village (<named-content xmlns:xlink="http://www.w3.org/1999/xlink" content-type="dwc:verbatimCoordinates" xlink:type="simple"><named-content content-type="geo-json" specific-use="{&#34;type&#34;:&#34;Point&#34;,&#34;coordinates&#34;:[107.433333,26.266667]}" id="NCID0EAAAG" xlink:type="simple">26°16'N, 107°26'E</named-content></named-content>), 12 May 2014, Ming Ning, Gai-Ping Yang; 1♂5♀♀, Guizhou Province, Suiyang County, Kuankuoshui National Natural Reserve (<named-content xmlns:xlink="http://www.w3.org/1999/xlink" content-type="dwc:verbatimCoordinates" xlink:type="simple"><named-content content-type="geo-json" specific-use="{&#34;type&#34;:&#34;Point&#34;,&#34;coordinates&#34;:[107.200000,28.233333]}" id="NCID0EIAAG" xlink:type="simple">28°14'N, 107°12'E</named-content></named-content>), 8–9 June 2010, Pei Zhang, Bin Zhang; 3♂♂ 2♀♀, Guizhou Province, Huishui County, Duanshan Town, Guangrong Village (<named-content xmlns:xlink="http://www.w3.org/1999/xlink" content-type="dwc:verbatimCoordinates" xlink:type="simple"><named-content content-type="geo-json" specific-use="{&#34;type&#34;:&#34;Point&#34;,&#34;coordinates&#34;:[106.616667,25.833333]}" id="NCID0EQAAG" xlink:type="simple">25°50'N, 106°37'E</named-content></named-content>), 9 May 2013, Jian-Kun Long, Zai-Hua Yang; 1♂ 3♀♀, Guizhou Province, Guiyang City, Huaxi District (<named-content xmlns:xlink="http://www.w3.org/1999/xlink" content-type="dwc:verbatimCoordinates" xlink:type="simple"><named-content content-type="geo-json" specific-use="{&#34;type&#34;:&#34;Point&#34;,&#34;coordinates&#34;:[106.666667,26.416667]}" id="NCID0EYAAG" xlink:type="simple">26°25'N, 106°40'E</named-content></named-content>), 15–16 May 1982, collector unknown; 2♂♂ 3♀♀, Guizhou Province, Guiyang City, Huaxi District, 1 May 2008, Zheng-Guang Zhang; 1♂, Guizhou Province, Libo County, Maolan Town (<named-content xmlns:xlink="http://www.w3.org/1999/xlink" content-type="dwc:verbatimCoordinates" xlink:type="simple"><named-content content-type="geo-json" specific-use="{&#34;type&#34;:&#34;Point&#34;,&#34;coordinates&#34;:[108.066667,25.383333]}" id="NCID0EABAG" xlink:type="simple">25°23'N, 108°4'E</named-content></named-content>), 9 April 2011, Jian-Kun Long; 2♂♂1♀, Guizhou Province, Guiyang City, Forest Park, 24 May 2006, Zai-Hua Yang; 3♂♂ 2♀♀, Guizhou Province, Guiyang City, Forest Park, 21 April 2010, Jun-Qiang Ni; 10♂♂ 6♀♀, Guizhou Province, Guiyang City, Forest Park, 18 May 2012, Wei-Bin Zheng, Yong-Gang Xiao; 1♂, Guizhou Province, Guiyang City, Huaxi District, 29 April 2017, Yong-Jin Sui.</p></tp:treatment-sec><tp:treatment-sec sec-type="description" id="SECID0EFBAG"><title>Supplementary description.</title><p><italic>Female genitalia</italic>. Tergite IX (Fig. <xref ref-type="fig" rid="F2">2A, B, D</xref>) moderately sclerotized, with a large nearly dumbbell-shaped wax plate. Anal segment (Fig. <xref ref-type="fig" rid="F2">2C</xref>) rectangular, widening to apex, 1.5 times wider than long in dorsal view, anal style strap-like. Gonapophysis VIII (Fig. <xref ref-type="fig" rid="F2">2E</xref>) elongate, and slightly curved upwards. Gonapophysis IX (Fig. <xref ref-type="fig" rid="F2">2F</xref>) with two middle teeth, distance ratio between distal middle tooth to apex and length of denticulate portion is 2.1. Gonoplac (Fig. <xref ref-type="fig" rid="F2">2G</xref>) rod-like, 3.6 times longer than wide in lateral view. Posterior vagina pattern as shown in Figure <xref ref-type="fig" rid="F2">2H, I</xref>.</p><fig id="F2" position="float" orientation="portrait"><object-id xmlns:xlink="http://www.w3.org/1999/xlink" content-type="doi" xlink:type="simple">10.3897/zookeys.956.50195.figure2</object-id><object-id xmlns:xlink="http://www.w3.org/1999/xlink" content-type="arpha" xlink:type="simple">2DFC4437-278D-56E3-8B15-43A8EC6A4594</object-id><label>Figure 2.</label><caption><p><italic><tp:taxon-name><tp:taxon-name-part taxon-name-part-type="genus" reg="Betacixius">Betacixius</tp:taxon-name-part> <tp:taxon-name-part taxon-name-part-type="species" reg="flagellihamus">flagellihamus</tp:taxon-name-part></tp:taxon-name></italic> Zhang &amp; Chen, 2011, female <bold>A</bold> genitalia, lateral view <bold>B</bold> genitalia, ventral view <bold>C</bold> anal segment, dorsal view <bold>D</bold> tergite IX, caudal view <bold>E</bold> gonapophysis VIII and gonocoxa VIII, ventral view <bold>F</bold> gonapophysis IX, lateral view <bold>G</bold> gonoplac, inner lateral view <bold>H</bold> posterior vagina, ventral view <bold>I</bold> posterior vagina, dorsal view. Scale bars: 0.5 mm.</p></caption><graphic xmlns:xlink="http://www.w3.org/1999/xlink" xlink:href="zookeys-956-001-g002.jpg" position="float" orientation="portrait" xlink:type="simple" id="oo_439747.jpg"><uri content-type="original_file" xlink:type="simple">https://binary.pensoft.net/fig/439747</uri></graphic></fig></tp:treatment-sec><tp:treatment-sec sec-type="host" id="SECID0EPDAG"><title>Host plant.</title><p><italic><tp:taxon-name><tp:taxon-name-part taxon-name-part-type="genus" reg="Quercus">Quercus</tp:taxon-name-part></tp:taxon-name></italic> sp. (<tp:taxon-name><tp:taxon-name-part taxon-name-part-type="family">Fagaceae</tp:taxon-name-part></tp:taxon-name>).</p></tp:treatment-sec><tp:treatment-sec sec-type="distribution" id="SECID0EBEAG"><title>Distribution.</title><p>China (Guizhou).</p></tp:treatment-sec><tp:treatment-sec sec-type="notes" id="SECID0EGEAG"><title>Note.</title><p>The female genitalia of this species are described and illustrated for the first time.</p></tp:treatment-sec></tp:taxon-treatment>
