# Supplementary material for: Two new species of the genus Betacixius Matsumura, 1914 from China (Hemiptera, Fulgoromorpha, Cixiidae)
Source: Zookeys. 2020 Aug 6;956:1–18. doi: 10.3897/zookeys.956.50195 (PMC7426277; doi:10.3897/zookeys.956.50195)
Supplement: XML Treatment for Betacixius latissimus [file zookeys.956.50195-treatment4.xml]

<!DOCTYPE tp:taxon-treatment
  PUBLIC "-//TaxonX//DTD Taxonomic Treatment Publishing DTD v0 20100105//EN" "tax-treatment-NSO.dtd">
<tp:taxon-treatment xmlns:tp="http://www.plazi.org/taxpub"><tp:treatment-meta><kwd-group><label>Taxon classification</label><kwd><named-content xmlns:xlink="http://www.w3.org/1999/xlink" content-type="kingdom">Animalia</named-content></kwd><kwd><named-content xmlns:xlink="http://www.w3.org/1999/xlink" content-type="order">Hemiptera</named-content></kwd><kwd><named-content xmlns:xlink="http://www.w3.org/1999/xlink" content-type="family">Cixiidae</named-content></kwd></kwd-group><mixed-citation publication-type="journal"><person-group><name><surname>Zhi</surname><given-names>Yan</given-names></name><name><surname>Zhang</surname><given-names>Chang-Hua</given-names></name><name><surname>Yang</surname><given-names>Lin</given-names></name><name><surname>Chen</surname><given-names>Xiang-Sheng</given-names></name></person-group><article-title>Two new species of the genus <italic><tp:taxon-name><tp:taxon-name-part taxon-name-part-type="genus" reg="Betacixius">Betacixius</tp:taxon-name-part></tp:taxon-name></italic> Matsumura, 1914 from China (<tp:taxon-name><tp:taxon-name-part taxon-name-part-type="order">Hemiptera</tp:taxon-name-part></tp:taxon-name>, <tp:taxon-name><tp:taxon-name-part taxon-name-part-type="infraorder">Fulgoromorpha</tp:taxon-name-part></tp:taxon-name>, <tp:taxon-name><tp:taxon-name-part taxon-name-part-type="family">Cixiidae</tp:taxon-name-part></tp:taxon-name>)</article-title><source>Zookeys</source><day>06</day><month>8</month><year>2020</year><volume>956</volume><fpage>1</fpage><lpage>18</lpage><pub-id pub-id-type="doi">10.3897/zookeys.956.50195</pub-id></mixed-citation></tp:treatment-meta><tp:nomenclature><tp:taxon-name><object-id xmlns:xlink="http://www.w3.org/1999/xlink" content-type="arpha" xlink:type="simple">1A09423C-7E58-51F0-96DD-8D6B5E3B34C3</object-id>
            <tp:taxon-name-part taxon-name-part-type="genus" reg="Betacixius">Betacixius</tp:taxon-name-part>
            <tp:taxon-name-part taxon-name-part-type="species" reg="latissimus">latissimus</tp:taxon-name-part>
            <object-id xmlns:xlink="http://www.w3.org/1999/xlink" content-type="zoobank" xlink:type="simple">http://zoobank.org/ED00F996-CE3B-4BAB-8B3A-C3427C482BC5</object-id>
          </tp:taxon-name><tp:taxon-status xmlns:xlink="http://www.w3.org/1999/xlink" xlink:type="simple">sp. nov.</tp:taxon-status><xref ref-type="fig" rid="F3">Figures 3A–M</xref><xref ref-type="fig" rid="F4">, 4A–I</xref></tp:nomenclature><tp:treatment-sec sec-type="type material" id="SECID0E2FAG"><title>Type material.</title><p><bold><italic>Holotype</italic></bold>: ♂, <bold>China</bold>: Yunnan Province, Jinping County, Fenshuiling National Nature Reserve (<named-content xmlns:xlink="http://www.w3.org/1999/xlink" content-type="dwc:verbatimCoordinates" xlink:type="simple"><named-content content-type="geo-json" specific-use="{&#34;type&#34;:&#34;Point&#34;,&#34;coordinates&#34;:[103.216667,22.766667]}" id="NCID0ELGAG" xlink:type="simple">22°46'N, 103°13'E</named-content></named-content>), 7–8 June 2016, Liang-Jing Yang, Ying-Jian Wang; paratypes: 1♂ 1♀, same data as holotype.</p></tp:treatment-sec><tp:treatment-sec sec-type="description" id="SECID0EQGAG"><title>Description.</title><p><bold><italic>Body length</italic></bold>: male 6.9–7.1 mm (<italic>n</italic> = 2), female 7.2 mm (<italic>n</italic> = 1).</p><p><bold><italic>Coloration</italic>.</bold> General color blackish brown (Fig. <xref ref-type="fig" rid="F3">3A–D</xref>). Eyes reddish brown, lateral ocelli dark red and median ocellus yellow. Vertex dark brown, pronotum yellowish to blackish brown and mesonotum blackish brown. Face generally dark brown, yellowish white above frontoclypeal suture. Postclypeus yellowish brown and anteclypeus blackish brown. Rostrum generally yellowish brown except darker tip. Forewing semi-translucent, base with a broad transverse band from dorsal margin to sutural margin of clavus; clavus with a blackish brown spot on apical third, an oblique transverse band originating from stigma extending to ventral margin. Hind tibiae yellowish brown and abdominal sternites blackish brown.</p><p><bold><italic>Head and thorax</italic>.</bold> Vertex (Fig. <xref ref-type="fig" rid="F3">3A, C</xref>) broad, 1.9 times wider than long; anterior margin arched convex, posterior margin slightly arched concave; median carina distinct and complete. Frons (Fig. <xref ref-type="fig" rid="F3">3D</xref>) 0.6 times as long as wide, median carina indistinct, extending from slightly above level of lateral ocelli to median ocellus. Clypeus with median carina distinct and elevated throughout. Pronotum (Fig. <xref ref-type="fig" rid="F3">3C</xref>) 1.4 times longer than vertex, posterior margin concaved in obtuse angle. Mesonotum 1.6 times longer than pronotum and vertex combined. Forewing (Fig. <xref ref-type="fig" rid="F3">3E</xref>) 1.9 times longer than wide, with nine apical and five subapical cells; fork Sc+RP slightly distad of fork CuA1+CuA2; first crossvein r-m slightly distad of fork MP; RP 2 branches, MP with four terminals: MP 1, MP2, MP3, and MP4, fork MP1+MP2 almost at same level as fork MP3+MP4. Hind tibia with three lateral spines, six apical spines; chaetotaxy of hind tarsi: 7/7, second segment of hind tarsus with three platellae.</p><fig id="F3" position="float" orientation="portrait"><object-id xmlns:xlink="http://www.w3.org/1999/xlink" content-type="doi" xlink:type="simple">10.3897/zookeys.956.50195.figure3</object-id><object-id xmlns:xlink="http://www.w3.org/1999/xlink" content-type="arpha" xlink:type="simple">B5DF515E-CFEC-56EA-8EA6-97915D391D2A</object-id><label>Figure 3.</label><caption><p><italic><tp:taxon-name><tp:taxon-name-part taxon-name-part-type="genus" reg="Betacixius">Betacixius</tp:taxon-name-part> <tp:taxon-name-part taxon-name-part-type="species" reg="latissimus">latissimus</tp:taxon-name-part></tp:taxon-name></italic> sp. nov., male <bold>A</bold> habitus, dorsal view <bold>B</bold> habitus, lateral view <bold>C</bold> head and thorax, dorsal view <bold>D</bold> face, ventral view <bold>E</bold> forewing <bold>F</bold> genitalia, lateral view <bold>G</bold> pygofer and gonostyli, ventral view <bold>H</bold> anal segment, dorsal view <bold>I</bold> gonostyli, inner lateral view <bold>J</bold> aedeagus, right side <bold>K</bold> aedeagus, left side <bold>L</bold> aedeagus, dorsal view <bold>M</bold> aedeagus, ventral view. Scale bars: 0.5 mm (<bold>C,D, F–M</bold>); 1.0 mm (<bold>E</bold>).</p></caption><graphic xmlns:xlink="http://www.w3.org/1999/xlink" xlink:href="zookeys-956-001-g003.jpg" position="float" orientation="portrait" xlink:type="simple" id="oo_439748.jpg"><uri content-type="original_file" xlink:type="simple">https://binary.pensoft.net/fig/439748</uri></graphic></fig><p><bold><italic>Male genitalia</italic>.</bold> Pygofer (Fig. <xref ref-type="fig" rid="F3">3F, G</xref>) symmetrical, dorsal margin concave and U-shaped ventrally, widened towards apex; in lateral view, lateral lobes arched extended caudally. Medioventral process triangular in ventral view. Anal segment (Fig. <xref ref-type="fig" rid="F3">3F, H</xref>) long, tubular, asymmetrical, apical lobes arched extended ventrally in lateral view, left lobe larger than right one, 2.8 times longer than wide in dorsal view; anal style finger-like, not beyond anal segment. Gonostyli (Fig. <xref ref-type="fig" rid="F3">3F, G, I</xref>) symmetrical in ventral view; in inner lateral view, apical part extended, apical margin acute. Aedeagus (Fig. <xref ref-type="fig" rid="F3">3J–M</xref>) in total with four processes. Right side of periandrium with a long spinose process apically, straight for most portion, directed dorsocephalically, apex curved downwards and directed ventrocephalically; left side of periandrium apically with two medium-sized spinose processes, the upper one strongly curved and directed dorsally and the other one slightly curved and directed cephalad. Base of periandrium ventrally with several saw-like teeth. Endosoma slender, structure simple, apically with a small spinose process on left margin.</p><p><bold><italic>Female genitalia.</italic></bold> Tergite IX (Fig. <xref ref-type="fig" rid="F4">4A, B, D</xref>) moderately sclerotized, with two connected wax plates, nearly oval. Anal segment (Fig. <xref ref-type="fig" rid="F4">4C</xref>) rectangular, 1.4 times wider than long in dorsal view, anal style strap-like. Gonapophysis VIII (Fig. <xref ref-type="fig" rid="F4">4E</xref>) elongate, and slightly curved upwards. Gonapophysis IX (Fig. <xref ref-type="fig" rid="F4">4F</xref>) with two middle teeth, distance ratio between distal middle tooth to apex and length of denticulate portion is 2.4. Gonoplac (Fig. <xref ref-type="fig" rid="F4">4G</xref>) rod-like, 3.8 times longer than wide in lateral view. Posterior vagina pattern as shown in Figure <xref ref-type="fig" rid="F4">4H, I</xref>.</p><fig id="F4" position="float" orientation="portrait"><object-id xmlns:xlink="http://www.w3.org/1999/xlink" content-type="doi" xlink:type="simple">10.3897/zookeys.956.50195.figure4</object-id><object-id xmlns:xlink="http://www.w3.org/1999/xlink" content-type="arpha" xlink:type="simple">1B7BC555-D5CC-5CF7-9690-77D38B71A1F9</object-id><label>Figure 4.</label><caption><p><italic><tp:taxon-name><tp:taxon-name-part taxon-name-part-type="genus" reg="Betacixius">Betacixius</tp:taxon-name-part> <tp:taxon-name-part taxon-name-part-type="species" reg="latissimus">latissimus</tp:taxon-name-part></tp:taxon-name></italic> sp. nov., female <bold>A</bold> genitalia, lateral view <bold>B</bold> genitalia, ventral view <bold>C</bold> anal segment, dorsal view <bold>D</bold> tergite IX, caudal view <bold>E</bold> gonapophysis VIII and gonocoxa VIII, ventral view <bold>F</bold> gonapophysis IX, lateral view <bold>G</bold> gonoplac, inner lateral view <bold>H</bold> posterior vagina, ventral view <bold>I</bold> posterior vagina, dorsal view. Scale bars: 0.5 mm.</p></caption><graphic xmlns:xlink="http://www.w3.org/1999/xlink" xlink:href="zookeys-956-001-g004.jpg" position="float" orientation="portrait" xlink:type="simple" id="oo_439749.jpg"><uri content-type="original_file" xlink:type="simple">https://binary.pensoft.net/fig/439749</uri></graphic></fig></tp:treatment-sec><tp:treatment-sec sec-type="distribution" id="SECID0EXMAG"><title>Distribution.</title><p>China (Yunnan).</p></tp:treatment-sec><tp:treatment-sec sec-type="etymology" id="SECID0E3MAG"><title>Etymology.</title><p>The specific name, derived from Latin word meaning the broadest, refers to the forewing with an extremely broad band at apex.</p></tp:treatment-sec><tp:treatment-sec sec-type="remarks" id="SECID0EBNAG"><title>Remarks.</title><p>Male genitalia of <italic><tp:taxon-name><tp:taxon-name-part taxon-name-part-type="genus" reg="Betacixius">B.</tp:taxon-name-part> <tp:taxon-name-part taxon-name-part-type="species" reg="latissimus">latissimus</tp:taxon-name-part></tp:taxon-name></italic> sp. nov. is similar to <italic><tp:taxon-name><tp:taxon-name-part taxon-name-part-type="genus" reg="Betacixius">B.</tp:taxon-name-part> <tp:taxon-name-part taxon-name-part-type="species" reg="herbaceus">herbaceus</tp:taxon-name-part></tp:taxon-name></italic> Tsaur &amp; Hsu, 1991, but differs in: (1) left side of periandrium with two spinose processes (in <italic><tp:taxon-name><tp:taxon-name-part taxon-name-part-type="genus" reg="Betacixius">B.</tp:taxon-name-part> <tp:taxon-name-part taxon-name-part-type="species" reg="herbaceus">herbaceus</tp:taxon-name-part></tp:taxon-name></italic>, left side of periandrium with one spinose process); (2) spinose process on right of periandrium curved downwards (in <italic><tp:taxon-name><tp:taxon-name-part taxon-name-part-type="genus" reg="Betacixius">B.</tp:taxon-name-part> <tp:taxon-name-part taxon-name-part-type="species" reg="herbaceus">herbaceus</tp:taxon-name-part></tp:taxon-name></italic>, spinose process in the same position curved upwards); (3) anal segment asymmetrical (the latter symmetrical); (4) forewing with one blackish brown spot and two bands (the latter without any marking).</p></tp:treatment-sec></tp:taxon-treatment>
