# Supplementary material for: Two new species of the genus Betacixius Matsumura, 1914 from China (Hemiptera, Fulgoromorpha, Cixiidae)
Source: Zookeys. 2020 Aug 6;956:1–18. doi: 10.3897/zookeys.956.50195 (PMC7426277; doi:10.3897/zookeys.956.50195)
Supplement: XML Treatment for Betacixius maguanensis [file zookeys.956.50195-treatment6.xml]

<!DOCTYPE tp:taxon-treatment
  PUBLIC "-//TaxonX//DTD Taxonomic Treatment Publishing DTD v0 20100105//EN" "tax-treatment-NSO.dtd">
<tp:taxon-treatment xmlns:tp="http://www.plazi.org/taxpub"><tp:treatment-meta><kwd-group><label>Taxon classification</label><kwd><named-content xmlns:xlink="http://www.w3.org/1999/xlink" content-type="kingdom">Animalia</named-content></kwd><kwd><named-content xmlns:xlink="http://www.w3.org/1999/xlink" content-type="order">Hemiptera</named-content></kwd><kwd><named-content xmlns:xlink="http://www.w3.org/1999/xlink" content-type="family">Cixiidae</named-content></kwd></kwd-group><mixed-citation publication-type="journal"><person-group><name><surname>Zhi</surname><given-names>Yan</given-names></name><name><surname>Zhang</surname><given-names>Chang-Hua</given-names></name><name><surname>Yang</surname><given-names>Lin</given-names></name><name><surname>Chen</surname><given-names>Xiang-Sheng</given-names></name></person-group><article-title>Two new species of the genus <italic><tp:taxon-name><tp:taxon-name-part taxon-name-part-type="genus" reg="Betacixius">Betacixius</tp:taxon-name-part></tp:taxon-name></italic> Matsumura, 1914 from China (<tp:taxon-name><tp:taxon-name-part taxon-name-part-type="order">Hemiptera</tp:taxon-name-part></tp:taxon-name>, <tp:taxon-name><tp:taxon-name-part taxon-name-part-type="infraorder">Fulgoromorpha</tp:taxon-name-part></tp:taxon-name>, <tp:taxon-name><tp:taxon-name-part taxon-name-part-type="family">Cixiidae</tp:taxon-name-part></tp:taxon-name>)</article-title><source>Zookeys</source><day>06</day><month>8</month><year>2020</year><volume>956</volume><fpage>1</fpage><lpage>18</lpage><pub-id pub-id-type="doi">10.3897/zookeys.956.50195</pub-id></mixed-citation></tp:treatment-meta><tp:nomenclature><tp:taxon-name><object-id xmlns:xlink="http://www.w3.org/1999/xlink" content-type="arpha" xlink:type="simple">BD589887-E040-5989-AFCC-D56A6C52AF9C</object-id>
            <tp:taxon-name-part taxon-name-part-type="genus" reg="Betacixius">Betacixius</tp:taxon-name-part>
            <tp:taxon-name-part taxon-name-part-type="species" reg="maguanensis">maguanensis</tp:taxon-name-part>
            <object-id xmlns:xlink="http://www.w3.org/1999/xlink" content-type="zoobank" xlink:type="simple">http://zoobank.org/2FF88233-4AAE-4F3E-9351-C5759FC12F4E</object-id>
          </tp:taxon-name><tp:taxon-status xmlns:xlink="http://www.w3.org/1999/xlink" xlink:type="simple">sp. nov.</tp:taxon-status><xref ref-type="fig" rid="F6">Figures 6A–M</xref><xref ref-type="fig" rid="F7">, 7A–I</xref></tp:nomenclature><tp:treatment-sec sec-type="type material" id="SECID0EEVAG"><title>Type material.</title><p><bold><italic>Holotype</italic></bold>: ♂, <bold>China</bold>: Yunnan Province, Maguan County, Gulinqing Township (<named-content xmlns:xlink="http://www.w3.org/1999/xlink" content-type="dwc:verbatimCoordinates" xlink:type="simple"><named-content content-type="geo-json" specific-use="{&#34;type&#34;:&#34;Point&#34;,&#34;coordinates&#34;:[103.950000,22.800000]}" id="NCID0EUVAG" xlink:type="simple">22°48'N, 103°57'E</named-content></named-content>), 30–31 May 2016, Liang-Jing Yang, Ying-Jian Wang, Qiang Luo; paratypes: 8♂♂ 5♀♀, same data as holotype.</p></tp:treatment-sec><tp:treatment-sec sec-type="description" id="SECID0EZVAG"><title>Description.</title><p>Body length: male 5.9–6.5 mm (<italic>n</italic> = 9), female 6.7–7.0 mm (<italic>n</italic> = 5).</p><p><bold><italic>Coloration</italic>.</bold> General color blackish brown (Fig. <xref ref-type="fig" rid="F6">6A–D</xref>). Eyes reddish brown, ocelli light yellow. Vertex yellowish brown, pronotum yellowish brown and mesonotum black. Face generally yellowish brown, yellowish white above frontoclypeal suture. Postclypeus yellow and anteclypeus blackish brown. Rostrum generally yellowish brown. Forewing semi-translucent, clavus with a blackish brown spot on apical third, stigma blackish brown. Hind tibiae light blackish brown and abdominal sternites blackish brown.</p><fig id="F6" position="float" orientation="portrait"><object-id xmlns:xlink="http://www.w3.org/1999/xlink" content-type="doi" xlink:type="simple">10.3897/zookeys.956.50195.figure6</object-id><object-id xmlns:xlink="http://www.w3.org/1999/xlink" content-type="arpha" xlink:type="simple">1891B280-AAD2-5AC9-BA10-4321149CDDD3</object-id><label>Figure 6.</label><caption><p><italic><tp:taxon-name><tp:taxon-name-part taxon-name-part-type="genus" reg="Betacixius">Betacixius</tp:taxon-name-part> <tp:taxon-name-part taxon-name-part-type="species" reg="maguanensis">maguanensis</tp:taxon-name-part></tp:taxon-name></italic> sp. nov., male <bold>A</bold> habitus, dorsal view <bold>B</bold> habitus, lateral view <bold>C</bold> head and thorax, dorsal view <bold>D</bold> face, ventral view <bold>E</bold> forewing <bold>F</bold> genitalia, lateral view <bold>G</bold> pygofer and gonostyli, ventral view <bold>H</bold> anal segment, dorsal view <bold>I</bold> gonostyli, inner lateral view <bold>J</bold> aedeagus, right side <bold>K</bold> aedeagus, left side <bold>L</bold> aedeagus, dorsal view <bold>M</bold> aedeagus, ventral view. Scale bars: 0.5 mm (<bold>C, D, F–M</bold>); 1.0 mm (<bold>E</bold>).</p></caption><graphic xmlns:xlink="http://www.w3.org/1999/xlink" xlink:href="zookeys-956-001-g006.jpg" position="float" orientation="portrait" xlink:type="simple" id="oo_439751.jpg"><uri content-type="original_file" xlink:type="simple">https://binary.pensoft.net/fig/439751</uri></graphic></fig><p><bold><italic>Head and thorax</italic>.</bold> Vertex (Fig. <xref ref-type="fig" rid="F6">6A, C</xref>) broad, 2.6 times wider than long; anterior margin slightly arched convex, posterior margin arched concave; median carina distinct and complete. Frons (Fig. <xref ref-type="fig" rid="F6">6D</xref>) 0.8 times as long as wide, median carina indistinct, extending from slightly above level of lateral ocelli to median ocellus. Clypeus with median carina distinct and elevated throughout. Pronotum (Fig. <xref ref-type="fig" rid="F6">6C</xref>) 2.3 times longer than vertex, posterior margin concaved in an obtuse angle. Mesonotum 1.7 times longer than pronotum and vertex combined. Forewing (Fig. <xref ref-type="fig" rid="F6">6E</xref>) 2.5 times longer than wide, with nine apical and five subapical cells; fork Sc+RP distad of fork CuA1+CuA2; first crossvein r-m almost at same level as fork MP; RP 2 branches, MP with four terminals: MP 1, MP2, MP3, and MP4, fork MP1+MP2 distad of fork MP3+MP4. Hind tibia with three lateral spines, six apical spines; chaetotaxy of hind tarsi: 7/7, second segment of hind tarsus with three platellae.</p><p><bold><italic>Male genitalia</italic>.</bold> Pygofer (Fig. <xref ref-type="fig" rid="F6">6F, G</xref>) symmetrical, dorsal margin concave and U-shaped ventrally, widened towards apex; in lateral view, lateral lobes triangularly extended caudally. Medioventral process triangular in ventral view. Anal segment (Fig. <xref ref-type="fig" rid="F6">6F, H</xref>) long tubular, symmetrical, apical lobes ventrally pointed, 2.1 times longer than wide in dorsal view; anal style strap-like, not extending beyond anal segment. Gonostyli (Fig. <xref ref-type="fig" rid="F6">6F, G, I</xref>) symmetrical in ventral view; in inner lateral view, apical part extended, apical margin rounded. Aedeagus (Fig. <xref ref-type="fig" rid="F6">6J–M</xref>) with three processes. Right side near ventral margin of periandrium apically with a long spinose process, nearly straight, apex directed cephalad; left side near dorsal margin of periandrium with a shorter spinose process curving upwards, apex right-dorsally directed. Base of periandrium ventrally with several saw-like teeth. Endosoma slender, structure simple, apically with a small hook-like spinose process.</p><p><bold><italic>Female genitalia</italic>.</bold> Tergite IX (Fig. <xref ref-type="fig" rid="F7">7A, B, D</xref>) moderately sclerotized, with a large, nearly dumbbell-shaped wax plate. Anal segment (Fig. <xref ref-type="fig" rid="F7">7C</xref>) rectangular, 1.1 times longer than wide in dorsal view, anal style finger-like. Gonapophysis VIII (Fig. <xref ref-type="fig" rid="F7">7E</xref>) elongate, and slightly curved upwards. Gonapophysis IX (Fig. <xref ref-type="fig" rid="F7">7F</xref>) with two middle teeth, distance ratio between distal middle tooth to apex and length of denticulate portion is 2.0. Gonoplac (Fig. <xref ref-type="fig" rid="F7">7G</xref>) rod-like, 3.8 times longer than wide in lateral view. Posterior vagina pattern as shown in Figure <xref ref-type="fig" rid="F7">7H, I</xref>.</p><fig id="F7" position="float" orientation="portrait"><object-id xmlns:xlink="http://www.w3.org/1999/xlink" content-type="doi" xlink:type="simple">10.3897/zookeys.956.50195.figure7</object-id><object-id xmlns:xlink="http://www.w3.org/1999/xlink" content-type="arpha" xlink:type="simple">60587625-7ACB-5DE9-AD53-865CBCEF40A5</object-id><label>Figure 7.</label><caption><p><italic><tp:taxon-name><tp:taxon-name-part taxon-name-part-type="genus" reg="Betacixius">Betacixius</tp:taxon-name-part> <tp:taxon-name-part taxon-name-part-type="species" reg="maguanensis">maguanensis</tp:taxon-name-part></tp:taxon-name></italic> sp. nov., female <bold>A</bold> genitalia, lateral view <bold>B</bold> genitalia, ventral view <bold>C</bold> anal segment, dorsal view <bold>D</bold> tergite IX, caudal view <bold>E</bold> gonapophysis VIII and gonocoxa VIII, ventral view <bold>F</bold> gonapophysis IX, lateral view <bold>G</bold> gonoplac, inner lateral view <bold>H</bold> posterior vagina, ventral view <bold>I</bold> posterior vagina, dorsal view. Scale bars: 0.5 mm.</p></caption><graphic xmlns:xlink="http://www.w3.org/1999/xlink" xlink:href="zookeys-956-001-g007.jpg" position="float" orientation="portrait" xlink:type="simple" id="oo_439752.jpg"><uri content-type="original_file" xlink:type="simple">https://binary.pensoft.net/fig/439752</uri></graphic></fig></tp:treatment-sec><tp:treatment-sec sec-type="distribution" id="SECID0E22AG"><title>Distribution.</title><p>China (Yunnan).</p></tp:treatment-sec><tp:treatment-sec sec-type="etymology" id="SECID0EA3AG"><title>Etymology.</title><p>The species name is derived from Maguan County, Yunan Province, where the type locality is located.</p></tp:treatment-sec><tp:treatment-sec sec-type="remarks" id="SECID0EF3AG"><title>Remarks.</title><p>Male genitalia of <italic><tp:taxon-name><tp:taxon-name-part taxon-name-part-type="genus" reg="Betacixius">B.</tp:taxon-name-part> <tp:taxon-name-part taxon-name-part-type="species" reg="maguanensis">maguanensis</tp:taxon-name-part></tp:taxon-name></italic> sp. nov. is similar to <italic><tp:taxon-name><tp:taxon-name-part taxon-name-part-type="genus" reg="Betacixius">B.</tp:taxon-name-part> <tp:taxon-name-part taxon-name-part-type="species" reg="flagellihamus">flagellihamus</tp:taxon-name-part></tp:taxon-name></italic> Zhang &amp; Chen, 2011, but differs in: (1) spinose process on right of periandrium nearly straight, directed cephalad (in <italic><tp:taxon-name><tp:taxon-name-part taxon-name-part-type="genus" reg="Betacixius">B.</tp:taxon-name-part> <tp:taxon-name-part taxon-name-part-type="species" reg="flagellihamus">flagellihamus</tp:taxon-name-part></tp:taxon-name></italic>, spinose process on right of periandrium curving dorsally); (2) apical lobes of anal segment pointed ventrally (the latter rounded); (3) forewing without ocellate marking (the latter with a large ocellate marking in apical half).</p></tp:treatment-sec></tp:taxon-treatment>
