# Supplementary material for: Two new species of the genus Betacixius Matsumura, 1914 from China (Hemiptera, Fulgoromorpha, Cixiidae)
Source: Zookeys. 2020 Aug 6;956:1–18. doi: 10.3897/zookeys.956.50195 (PMC7426277; doi:10.3897/zookeys.956.50195)
Supplement: XML Treatment for Betacixius sparsus [file zookeys.956.50195-treatment7.xml]

<!DOCTYPE tp:taxon-treatment
  PUBLIC "-//TaxonX//DTD Taxonomic Treatment Publishing DTD v0 20100105//EN" "tax-treatment-NSO.dtd">
<tp:taxon-treatment xmlns:tp="http://www.plazi.org/taxpub"><tp:treatment-meta><kwd-group><label>Taxon classification</label><kwd><named-content xmlns:xlink="http://www.w3.org/1999/xlink" content-type="kingdom">Animalia</named-content></kwd><kwd><named-content xmlns:xlink="http://www.w3.org/1999/xlink" content-type="order">Hemiptera</named-content></kwd><kwd><named-content xmlns:xlink="http://www.w3.org/1999/xlink" content-type="family">Cixiidae</named-content></kwd></kwd-group><mixed-citation publication-type="journal"><person-group><name><surname>Zhi</surname><given-names>Yan</given-names></name><name><surname>Zhang</surname><given-names>Chang-Hua</given-names></name><name><surname>Yang</surname><given-names>Lin</given-names></name><name><surname>Chen</surname><given-names>Xiang-Sheng</given-names></name></person-group><article-title>Two new species of the genus <italic><tp:taxon-name><tp:taxon-name-part taxon-name-part-type="genus" reg="Betacixius">Betacixius</tp:taxon-name-part></tp:taxon-name></italic> Matsumura, 1914 from China (<tp:taxon-name><tp:taxon-name-part taxon-name-part-type="order">Hemiptera</tp:taxon-name-part></tp:taxon-name>, <tp:taxon-name><tp:taxon-name-part taxon-name-part-type="infraorder">Fulgoromorpha</tp:taxon-name-part></tp:taxon-name>, <tp:taxon-name><tp:taxon-name-part taxon-name-part-type="family">Cixiidae</tp:taxon-name-part></tp:taxon-name>)</article-title><source>Zookeys</source><day>06</day><month>8</month><year>2020</year><volume>956</volume><fpage>1</fpage><lpage>18</lpage><pub-id pub-id-type="doi">10.3897/zookeys.956.50195</pub-id></mixed-citation></tp:treatment-meta><tp:nomenclature><tp:taxon-name><object-id xmlns:xlink="http://www.w3.org/1999/xlink" content-type="arpha" xlink:type="simple">73715476-C183-58E1-806F-8A45E7F5915D</object-id>
            <tp:taxon-name-part taxon-name-part-type="genus" reg="Betacixius">Betacixius</tp:taxon-name-part>
            <tp:taxon-name-part taxon-name-part-type="species" reg="sparsus">sparsus</tp:taxon-name-part>
          </tp:taxon-name><tp:taxon-authority>Tsaur &amp; Hsu, 1991</tp:taxon-authority><xref ref-type="fig" rid="F8">Figure 8A–I</xref><tp:nomenclature-citation-list><tp:nomenclature-citation><tp:taxon-name>
                <tp:taxon-name-part taxon-name-part-type="genus" reg="Betacixius">Betacixius</tp:taxon-name-part> <tp:taxon-name-part taxon-name-part-type="species" reg="sparsus">sparsus</tp:taxon-name-part></tp:taxon-name><comment>Tsaur and Hsu in <xref ref-type="bibr" rid="B10">Tsaur et al. 1991</xref>: 46, fig. 23A–E.</comment></tp:nomenclature-citation></tp:nomenclature-citation-list></tp:nomenclature><tp:treatment-sec sec-type="material" id="SECID0EG6AG"><title>Material examined.</title><p><bold>China</bold>: 20♂♂ 56♀♀, Guangxi Province, Wuming County, Daming Mountain (<named-content xmlns:xlink="http://www.w3.org/1999/xlink" content-type="dwc:verbatimCoordinates" xlink:type="simple"><named-content content-type="geo-json" specific-use="{&#34;type&#34;:&#34;Point&#34;,&#34;coordinates&#34;:[108.450000,23.450000]}" id="NCID0ER6AG" xlink:type="simple">23°27'N, 108°27'E</named-content></named-content>), 14–15 May 2012, Zhi-Hua Fan, Hu Li, Nan-nan Yang; 11♂♂ 11♀♀, Guangxi Province, Wuming County, Daming Mountain, 14–17 May 2011, Xiao-Fei Yu, Rong Huang, Xin-Feng Zhang; 4♂♂ 4♀♀, Guangxi Province, Shangsi County, Shiwandashan National Forest Park (<named-content xmlns:xlink="http://www.w3.org/1999/xlink" content-type="dwc:verbatimCoordinates" xlink:type="simple"><named-content content-type="geo-json" specific-use="{&#34;type&#34;:&#34;Point&#34;,&#34;coordinates&#34;:[108.100000,21.933333]}" id="NCID0EZ6AG" xlink:type="simple">21°56'N, 108°6'E</named-content></named-content>), 2–4 May 2011, Xiao-Fei Yu, Rong Huang.</p></tp:treatment-sec><tp:treatment-sec sec-type="description" id="SECID0E56AG"><title>Supplementary description.</title><p><bold><italic>Female genitalia</italic>.</bold> Tergite IX (Fig. <xref ref-type="fig" rid="F8">8A, B, D</xref>) moderately sclerotized, with two nearly oval wax plates, separated from each other. Anal segment (Fig. <xref ref-type="fig" rid="F8">8C</xref>) rectangular, widening to apex, 1.1 times wider than long in dorsal view, anal style strap-like. Gonapophysis VIII (Fig. <xref ref-type="fig" rid="F8">8E</xref>) elongate, and slightly curved upwards. Gonapophysis IX (Fig. <xref ref-type="fig" rid="F8">8F</xref>) with two middle teeth, distance ratio between distal middle tooth to apex and length of denticulate portion is 2.3. Gonoplac (Fig. <xref ref-type="fig" rid="F8">8G</xref>) rod-like, 3.8 times longer than wide in lateral view. Posterior vagina pattern as shown in Figure <xref ref-type="fig" rid="F8">8H, I</xref>.</p><fig id="F8" position="float" orientation="portrait"><object-id xmlns:xlink="http://www.w3.org/1999/xlink" content-type="doi" xlink:type="simple">10.3897/zookeys.956.50195.figure8</object-id><object-id xmlns:xlink="http://www.w3.org/1999/xlink" content-type="arpha" xlink:type="simple">2D8459AE-1D0A-58F2-A576-0D237817DE8F</object-id><label>Figure 8.</label><caption><p><italic><tp:taxon-name><tp:taxon-name-part taxon-name-part-type="genus" reg="Betacixius">Betacixius</tp:taxon-name-part> <tp:taxon-name-part taxon-name-part-type="species" reg="sparsus">sparsus</tp:taxon-name-part></tp:taxon-name></italic> Tsaur &amp; Hsu, 1991, female <bold>A</bold> genitalia, lateral view <bold>B</bold> genitalia, ventral view <bold>C</bold> anal segment, dorsal view <bold>D</bold> tergite IX, caudal view <bold>E</bold> gonapophysis VIII and gonocoxa VIII, ventral view <bold>F</bold> gonapophysis IX, lateral view <bold>G</bold> gonoplac, inner lateral view <bold>H</bold> posterior vagina, ventral view <bold>I</bold> posterior vagina, dorsal view. Scale bars: 0.5 mm.</p></caption><graphic xmlns:xlink="http://www.w3.org/1999/xlink" xlink:href="zookeys-956-001-g008.jpg" position="float" orientation="portrait" xlink:type="simple" id="oo_439753.jpg"><uri content-type="original_file" xlink:type="simple">https://binary.pensoft.net/fig/439753</uri></graphic></fig></tp:treatment-sec><tp:treatment-sec sec-type="distribution" id="SECID0ELCBG"><title>Distribution.</title><p>China (Guangxi, Taiwan).</p></tp:treatment-sec><tp:treatment-sec sec-type="notes" id="SECID0EQCBG"><title>Note.</title><p>The female genitalia of this species are described and illustrated for the first time.</p></tp:treatment-sec><ref-list><ref id="B10"><mixed-citation xmlns:xlink="http://www.w3.org/1999/xlink" xlink:type="simple"><person-group><name name-style="western"><surname>Tsaur</surname><given-names>SC</given-names></name><name name-style="western"><surname>Hsu</surname><given-names>TC</given-names></name><name name-style="western"><surname>Stalle</surname><given-names>JV</given-names></name></person-group> (<year>1991</year>) <article-title><tp:taxon-name><tp:taxon-name-part taxon-name-part-type="family">Cixiidae</tp:taxon-name-part></tp:taxon-name> of Taiwan, Part V. <tp:taxon-name><tp:taxon-name-part taxon-name-part-type="tribe">Cixiini</tp:taxon-name-part></tp:taxon-name> except <italic><tp:taxon-name><tp:taxon-name-part taxon-name-part-type="genus">Cixius</tp:taxon-name-part></tp:taxon-name></italic>.</article-title><source>Journal of Taiwan Museum</source><volume>44</volume>: <fpage>1</fpage>–<lpage>78</lpage>.</mixed-citation></ref></ref-list></tp:taxon-treatment>
